# Supplementary material for: Which muscles exhibit increased stiffness in people with chronic neck pain? A systematic review with meta-analysis
Source: Front Sports Act Living. 2023 Aug 30;5:1172514. doi: 10.3389/fspor.2023.1172514 (PMC10498279; doi:10.3389/fspor.2023.1172514)
Supplement: Supplementary file 1 [file Table1.xlsx]

## Sheet: DataExtraction
				Group	Subgroups								Basic participant data for subgroups								MEASUREMENTS
First author	Year	Total numerus	Article status	Patients/Control	Gender (M, F, Both)	Pain criteria	Pain time (months)-mean + SD	Mean pain intensity (VAS)	SD of pain intensity (VAS)	NDI - Mean	NDI - SD	Numerus of the subgroup	Body height - MEAN	Body height - SD	BMI - MEAN	BMI - SD	Body mass - MEAN	Body mass - SD	Age - MEAN	Age - SD	Measurement method	Measurement device (znamka/model ultrazvoka ali druge naprave)	Muscles included	Parameter	Measurement numbers	Rest before measurement	Active/Passive/Both	If active - which task / contraction	Muscle 1 - Trapezius -Location	Muscle 1 - Trapezius - Participant position	Muscle 1 - Trapezius - Other details	Muscle 2 - Levator scapulae Location	Muscle 2 - Levator scapulae- Participant position	Muscle 2 - Levator scapulae - Other details	Muscle 3 - SCM - Location	Muscle 3 - SCM - Participant position	Muscle 3 -SCM - Other details	Muscle 4 - Splenius capitis - Location	Muscle 4 - Splenius capitis - Participant position	Muscle 4 - Splenius capitis - Other details	Muscle 5-Scalene anterior-Location	Muscle 5-Scalene anterior-Participant position	Muscle 5-Scalene anterior-Other details	Muscle 6-Rhomboid major-Location	Muscle 6-Rhomboid major-Participant position	Muscle 6-Rhomboid major-Other details	Muscle 7-Semispinalis capitis-location	Muscle 7-Semispinalis capitis-participant position	Muscle 7-Semispinalis capitis-other details
Tas	2018	70	Completed	Patients	Both	> 3 months	Not reported	46.3	19.8	22.8	7.8	35	1.66	0.09	24.9	3.6	68.4	10.7	35.6	8,3	Shear-wave elastohraphy	ACUSON S3000 Ultrasound System	U. Trapezius, Levator, SCM	Shear wave velocity	Average of 3	Not defined	Passive		2 cm lateral of the midway between the lateral edge of the acromion and spinous process of C7.	Prone		Prone	Between the superior angle of the scapula and the midpoint between the transverse processes of C1 and C4.		Midway between the sternum and the mastoid process.	Supine		2 cm lateral of the spinous process, centering the fourth cervical vertebra	Prone
Tas	2018	70	Completed	Control	Both							35	1.65	0.08	24.6	3.3	68	9.4	35.2	9,2	Shear-wave elastohraphy	ACUSON S3000 Ultrasound System	U. Trapezius, Levator, SCM	Shear wave velocity	Average of 3	Not defined	Passive		2 cm lateral of the midway between the lateral edge of the acromion and spinous process of C7.	Prone		Prone	Between the superior angle of the scapula and the midpoint between the transverse processes of C1 and C4.		Midway between the sternum and the mastoid process.	Supine		2 cm lateral of the spinous process, centering the fourth cervical vertebra	Prone
Ishikawa	2017	30	Completed	Patients	Both	Neck and shoulder complaints for more than 3 months in the past year, at least once in the past week and on the day of the measurement procedures.		24.2	15.4			18	166.1	7	20.9	2.4	58	9.6	25.7	2,9	Ultrasound elastography	HI VISION Avius, Hitachi, Tokyo, Japan	U. Trapezius, levator scapulae, rhomboid major	Strain ratio (ratio of the muscle to acoustic coupler)	The mean value of the three trials was used for the data analysis at each measurement time.	Not defined	Active	30 min typing task (computer work). They were requested to type at a constant pace and to maintain the same posture as much as possible.	The transducer was placed at a point 2 cm lateral to the midpoint between the spinous process of C7 and the lateral edge of the acromion.	Seated position, upright position, palms of their hands placed on their thighs with the neck-shoulder region relaxed		The transducer was placed at the area with the most bulge between the superior angle of the scapula and the midpoint between the transverse processes of C1 and C4.	Seated position, upright position, palms of their hands placed on their thighs with the neck-shoulder region relaxed											The transducer was placed at the intermediate area between the midpoint from the inferior angle of the scapula to the spine triangle and the spinous process of T3	Seated position, upright position, palms of their hands placed on their thighs with the neck-shoulder region relaxed
Ishikawa	2017	30	Completed	Control	Both	No complaints in the past week and on the day of the measurement procedures.						12	167.1	8.8	20.6	1.2	57.8	8.2	24.5	3,9	Ultrasound elastography	HI VISION Avius, Hitachi, Tokyo, Japan	U. Trapezius, levator scapulae, rhomboid major	Strain ratio (ratio of the muscle to acoustic coupler)	The mean value of the three trials was used for the data analysis at each measurement time.	Not defined	Active	30 min typing task (computer work). They were requested to type at a constant pace and to maintain the same posture as much as possible.	The transducer was placed at a point 2 cm lateral to the midpoint between the spinosus process of C7 and the lateral edge of the acromion.	Seated position, upright position, palms of their hands placed on their thighs with the neck-shoulder region relaxed		The transducer was placed at the area with the most bulge between the superior angle of the scapula and the midpoint between the transverse processes of C1 and C4.	Seated position, upright position, palms of their hands placed on their thighs with the neck-shoulder region relaxed											The transducer was placed at the intermediate area between the midpoint from the inferior angle of the scapula to the spine triangle and the spinous process of T3	Seated position, upright position, palms of their hands placed on their thighs with the neck-shoulder region relaxed
Wolff	2022	36	Completed	Patients	Both	> 3 months				15.3	1.3	18					69.4	2.7	34.4	2,5	Surface electromyography (EMG) and ultrasound shear wave elastography	SWV data were collected with an ultrasound shear wave elastography machine (Supersonic Imagine Aixplorer system, Aix-en-Provence, France). Surface EMG data were collected using Delsys Quattro EMG sensors (Natick, MA, USA).	Upper trapezius, SCM	Shear wave velocity (m/s), mean EMG amplitude (%MVC)	The testing procedures had to be repeated with EMG and ultrasound measures being collected on the contralateral sides of the neck. Pasive: Two images for UT bilaterally + two images for SCM bilaterally. Active: each task was completed four times to allow for two succesful images to be taken from both the UT and SCM.	Not defined	Both (before completing any reaching tasks, resting ultrasound shear wave elastography images were collected)	Three functional reaching tasks: 1) unilateral forward reach 2) bilateral forward reach 3) unilateral upward reach. The unilateral tasks were completed using each arm.	The UT electrode was placed 2 cm distal to the midpoint between the C-7 spinous process and the acromion process.	Pasive: lying prone with their face resting in a hollow headrest and arms resting along their side. Active: at the top of their reaching movement.					The SCM electrode was placed just distal to the midpoint between the mastoid process and sternoclavicular joint.	Pasive: lying supine with their head resting at the same level as their body and their arms resting along their sides. Active: at the top of their reaching movement.
Wolff	2022	36	Completed	Control	Both					<1	0.1	18					71.9	3.3	32.3	3,0	Surface electromyography (EMG) and ultrasound shear wave elastography	SWV data were collected with an ultrasound shear wave elastography machine (Supersonic Imagine Aixplorer system, Aix-en-Provence, France). Surface EMG data were collected using Delsys Quattro EMG sensors (Natick, MA, USA).	Upper trapezius, SCM	Shear wave velocity (m/s), mean EMG amplitude (%MVC)	The testing procedures had to be repeated with EMG and ultrasound measures being collected on the contralateral sides of the neck. Pasive: Two images for UT bilaterally + two images for SCM bilaterally. Active: each task was completed four times to allow for two succesful images to be taken from both the UT and SCM.	Not defined	Both (before completing any reaching tasks, resting ultrasound shear wave elastography images were collected)	Three functional reaching tasks: 1) unilateral forward reach 2) bilateral forward reach 3) unilateral upward reach. The unilateral tasks were completed using each arm.	The UT electrode was placed 2 cm distal to the midpoint between the C-7 spinous process and the acromion process.	Pasive: lying prone with their face resting in a hollow headrest and arms resting along their side. Active: at the top of their reaching movement.					The SCM electrode was placed just distal to the midpoint between the mastoid process and sternoclavicular joint.	Pasive: lying supine with their head resting at the same level as their body and their arms resting along their sides. Active: at the top of their reaching movement.
Dieterich	2020	38	Completed	Patients	Women	> 6 months	8,0 ± 16,3 years	3.6	2.2	32.5	12.3	20			23.8	3.2			52.5	12,0	Ultrasound shear wave elastography	Acuson S3000, Siemens, Erlangen, Germany	Right neck extensors: trapezius, splenius capitis, semispinalis capitis, semispinalis cervicis, multifidus	Shear modulus (kPa)	Each task was repeated three times and each time an elastogram was captured	Not defined	Both	Pasive: relaxed sitting + in prone relaxation. Active: 4 tasks --> Graded isometric neck extension while sitting / deskwork task under time pressure meant to mimic stressful office work / in prone the resting state and head lift were recorded to monitor the individual ability to relax, or to lift the weight of the head / the task of balancing sandbags of 1 kg on the head was inspired by a clinica…
Dieterich	2020	38	Completed	Control	Women							18			22.2	2.4			48.5	9,0	Ultrasound shear wave elastography	Acuson S3000, Siemens, Erlangen, Germany	Right neck extensors: trapezius, splenius capitis, semispinalis capitis, semispinalis cervicis, multifidus	Shear modulus (kPa)	Each task was repeated three times and each time an elastogram was captured	Not defined	Both	Pasive: relaxed sitting + in prone relaxation. Active: 4 tasks --> Graded isometric neck extension while sitting / deskwork task under time pressure meant to mimic stressful office work / in prone the resting state and head lift were recorded to monitor the individual ability to relax, or to lift the weight of the head / the task of balancing sandbags of 1 kg on the head was inspired by a clinica…
HerediaRizo	2020	40 (39 v analizi)	Completed	Patients	Women	More than 3 months, at least 30 days with pain during the last year						20 (19 jih je vključenih v analizo, en je izpadel)							46.7	6,1	Myotonometry	Myoton AS, Tallinn, Estonia	U. Trapezius	N/m	Two measurements	Not defined	Passive	(meritve so sicer ponovno izvedli tudi po 5 tedenskem unilateralnem ekscentričnem programu za zgornji trapezius)	They measured 2 spots in a 15 point geometrically shaped grid covering the upper trapezius of the most painful side (for NP group) or the same side matched for controls. The C7-acromion distance was recorded to set the grid. Then they pointed anatomical location of musculotendinous and muscle belly sites.	Prone
HerediaRizo	2020	40 (39 v analizi)	Completed	Control	Women	No pain or occasional pain ≤ 2 on the numeric pain rating scale						20							23-67 years		Myotonometry	Myoton AS, Tallinn, Estonia	U. Trapezius	N/m	Two measurements	Not defined	Passive	(meritve so sicer ponovno izvedli tudi po 5 tedenskem unilateralnem ekscentričnem programu za zgornji trapezius)	They measured 2 spots in a 15 point geometrically shaped grid covering the upper trapezius of the most painful side (for NP group) or the same side matched for controls. The C7-acromion distance was recorded to set the grid. Then they pointed anatomical location of musculotendinous (MT) and muscle belly (MB) sites.	Prone
Xie	2023	92	Completed	Patients (mild neck disability)	Not defined	Not defined		35	24.3	15	3.2	43			24.2	4.1			41	10,5	Shear wave elastography + electromyography	supersonic shear imaging (Aixplorer version 9, Aix-en-Provence, France) + EMG system (ZeroWireEMG, Aurion, Italy)	Neck extensors: U. trapezius, spinalis capitis, semispinalis capitis, semispinalis cervicis, multifidus. Axioscapular muscles: levator scapulae, middle and lower trapezius, serratus anterior, anterior and posterior trapezius.	Shear modulus (kPa)	3 consecutive elastography measurements	Not defined	Pasive		For each muscle, the transducer was orientated in a longitudinal view and positioned at the measurement locations parallel to the direction of muscle fibres. For sonographers without current neck pain, muscle shear modulus was measured on the side of scanning, eg, the hand used for ultrasound scanning. For sonographers with current neck pain, muscle shear modulus was performed on the most painful…	Relaxed sitting posture with back supported, hands resting on thights and looking at a target placed in front at eye level.		For each muscle, the transducer was orientated in a longitudinal view and positioned at the measurement locations parallel to the direction of muscle fibres. For sonographers without current neck pain, muscle shear modulus was measured on the side of scanning, eg, the hand used for ultrasound scanning. For sonographers with current neck pain, muscle shear modulus was performed on the most painful…	Relaxed sitting posture with back supported, hands resting on thights and looking at a target placed in front at eye level.														For each muscle, the transducer was orientated in a longitudinal view and positioned at the measurement locations parallel to the direction of muscle fibres. For sonographers without current neck pain, muscle shear modulus was measured on the side of scanning, eg, the hand used for ultrasound scanning. For sonographers with current neck pain, muscle shear modulus was performed on the most painful…	Relaxed sitting posture with back supported, hands resting on thights and looking at a target placed in front at eye level.
Xie	2023	92	Completed	Patients (moderate/severe neck disability)	Not defined	Not defined		16.4	15.3	30.6	13.7	18			23.7	3			39.3	11,5	Shear wave elastography + electromyography	supersonic shear imaging (Aixplorer version 9, Aix-en-Provence, France) + EMG system (ZeroWireEMG, Aurion, Italy)	Neck extensors: U. trapezius, spinalis capitis, semispinalis capitis, semispinalis cervicis, multifidus. Axioscapular muscles: levator scapulae, middle and lower trapezius, serratus anterior, anterior and posterior trapezius.	Shear modulus (kPa)	3 consecutive elastography measurements	Not defined	Pasive		For each muscle, the transducer was orientated in a longitudinal view and positioned at the measurement locations parallel to the direction of muscle fibres. For sonographers without current neck pain, muscle shear modulus was measured on the side of scanning, eg, the hand used for ultrasound scanning. For sonographers with current neck pain, muscle shear modulus was performed on the most painful…	Relaxed sitting posture with back supported, hands resting on thights and looking at a target placed in front at eye level.		For each muscle, the transducer was orientated in a longitudinal view and positioned at the measurement locations parallel to the direction of muscle fibres. For sonographers without current neck pain, muscle shear modulus was measured on the side of scanning, eg, the hand used for ultrasound scanning. For sonographers with current neck pain, muscle shear modulus was performed on the most painful…	Relaxed sitting posture with back supported, hands resting on thights and looking at a target placed in front at eye level.														For each muscle, the transducer was orientated in a longitudinal view and positioned at the measurement locations parallel to the direction of muscle fibres. For sonographers without current neck pain, muscle shear modulus was measured on the side of scanning, eg, the hand used for ultrasound scanning. For sonographers with current neck pain, muscle shear modulus was performed on the most painful…	Relaxed sitting posture with back supported, hands resting on thights and looking at a target placed in front at eye level.
Xie	2023	92	Completed	Control	Not defined	Not defined		5.2	10.3	4.1	2.9	31			22.8	3.2			38.8	10,8	Shear wave elastography + electromyography	supersonic shear imaging (Aixplorer version 9, Aix-en-Provence, France) + EMG system (ZeroWireEMG, Aurion, Italy)	Neck extensors: U. trapezius, spinalis capitis, semispinalis capitis, semispinalis cervicis, multifidus. Axioscapular muscles: levator scapulae, middle and lower trapezius, serratus anterior, anterior and posterior trapezius.	Shear modulus (kPa)	3 consecutive elastography measurements	Not defined	Pasive		For each muscle, the transducer was orientated in a longitudinal view and positioned at the measurement locations parallel to the direction of muscle fibres. For sonographers without current neck pain, muscle shear modulus was measured on the side of scanning, eg, the hand used for ultrasound scanning. For sonographers with current neck pain, muscle shear modulus was performed on the most painful…	Relaxed sitting posture with back supported, hands resting on thights and looking at a target placed in front at eye level.		For each muscle, the transducer was orientated in a longitudinal view and positioned at the measurement locations parallel to the direction of muscle fibres. For sonographers without current neck pain, muscle shear modulus was measured on the side of scanning, eg, the hand used for ultrasound scanning. For sonographers with current neck pain, muscle shear modulus was performed on the most painful…	Relaxed sitting posture with back supported, hands resting on thights and looking at a target placed in front at eye level.														For each muscle, the transducer was orientated in a longitudinal view and positioned at the measurement locations parallel to the direction of muscle fibres. For sonographers without current neck pain, muscle shear modulus was measured on the side of scanning, eg, the hand used for ultrasound scanning. For sonographers with current neck pain, muscle shear modulus was performed on the most painful…	Relaxed sitting posture with back supported, hands resting on thights and looking at a target placed in front at eye level.
[truncated: 48 more columns]
